# Supplementary material for: SFXN3 is Associated with Poor Clinical Outcomes and Sensitivity to the Hypomethylating Therapy in Non-M3 Acute Myeloid Leukemia Patients
Source: Curr Gene Ther. 2023 Sep 19;23(5):410–8. doi: 10.2174/1566523223666230724121515 (PMC10614111; doi:10.2174/1566523223666230724121515)
Supplement: Supplementary file 1 [file CGT-23-410_SD1.zip]

Archive with 3 entries (3 files):
- CGT-23-410_SD1/8b-4, Revised supplementary table 1.xlsx
- CGT-23-410_SD1/8c-supplementary table 2.xlsx
- CGT-23-410_SD1/8d-5, Supplementary table 3.xlsx
