# Supplementary material for: SFXN3 is Associated with Poor Clinical Outcomes and Sensitivity to the Hypomethylating Therapy in Non-M3 Acute Myeloid Leukemia Patients
Source: Curr Gene Ther. 2023 Sep 19;23(5):410–8. doi: 10.2174/1566523223666230724121515 (PMC10614111; doi:10.2174/1566523223666230724121515)
Supplement: Supplementary file 1 [file CGT-23-410_SD1.zip › CGT-23-410_SD1/8b-4, Revised supplementary table 1.xlsx]

## Sheet: Non-M3 AML patients
		SFXN3-H	SFXN3-L	P-value
Counts		13	12	/
Gender
Male		6	9	0.288
Female		7	3
Age
≥60		7	5	0.543
＜60		6	7
BM Blast(%)		63.42% ± 21.50%	41.54% ± 17.88%	0.014
Cycogenetic risk
Low to intermediate		8	8	0.619
Unfavorable		3	3
Other karyotypes		0	1
Gene mutation
Favorable/Intermediate		3	9	0.028
Unfavorable		10	3
AML Risk stratification
Low to intermediate		2	8	0.027
Unfavorable		11	4
Therapy
With Hypomethylating therapy	CR	6	5	1
	non-CR	0	1
Without Hypomethylating therapy	CR	2	4	0.347
	non-CR	5	1

## Sheet: M3 AML patients 
	Age	Sex	Blood routine results at diagnosis	Proportion of promyelocyte(%)	Immunophenotyping	PML-RARa	Next generation sequencing	Therapy	Complete remission(CR) or not
M3 01	31	Male	WBC：1.44×109/L PLT：30×109/L HB：71g/L	0.815	MPO:73%,CD33:99%,CD13:68%,CD117:99%,CD9:99%,CD64:83%	PML-RARa-L:178.806%	/	ATRA 20mg bid+ATO 10mg D1-D8	CR
M3 02	50	Male	WBC：143.65×109/L PLT：26×109/L HB：81g/L	0.8	MPO:77%,CD33:88%,CD13:50%,CD117:84%,CD9:90%,CD64:12%,CD34:18%	PML-RARa-S:15.235%	/	/	Died
M3 03	29	Male	WBC：36.86×109/L PLT：45×109/L HB：88g/L	0.91	MPO:29%,CD33:88%,CD13:63%,CD117:87%,CD11b:20%,CD9:95%,CD64:85%	PML-RARa-L:19.461%	/	ATRA 20mg bid+ATO 10mg D1-D5+Daunomycin 40mg D1-D3	CR
M3 04	65	Female	WBC：2.51×109/L PLT：13×109/L HB：95g/L	0.87	MPO:15%,CD33:94%,CD13:23%,CD117:99%,CD9:92%	PML-RARa-L:72.803%	/	ATRA 20mg bid+ATO 9.2mg	CR
M3 05	50	Male	WBC：1.15×109/L PLT：54×109/L HB：123g/L	0.44	MPO:98%,CD33:98%,CD13:78%,CD117:84%,CD64:81%,CD65:4%,CD117:84%	PML-RARa-L: 6.101%	TET2(51.25%)	ATRA 20mg bid+ATO 10mg（D1-D26）	CR
M3 06	45	Female	WBC：1.36×109/L PLT：28×109/L HB：59g/L	0.5	MPO:85%,CD33:85%,CD13:63%,CD117:98%,CD64:33%, CD117:92%	PML-RARa-L: 37.972%	/	ATRA 20mg bid+ATO 10mg（D1-D20）	CR
M3 07	44	Female	WBC：2.17×109/L PLT：34×109/L HB：66g/L	0.52	MPO:48%,CD33:70%,CD13:60%,CD117:97%, CD117:90%	PML-RARa-L: 80%	/	ATRA 20mg bid+ATO 10mg（D1-D21）	CR
M3 08	38	Female	WBC：3.16×109/L PLT：19×109/L HB：61g/L	0.6	MPO:70%,CD33:76%,CD13:80%,CD117:99%,CD64:33%, CD117:94%	PML-RARa-L: 75%	/	ATRA 20mg bid+ATO 10mg（D1-D24）	CR
