# Supplementary material for: SFXN3 is Associated with Poor Clinical Outcomes and Sensitivity to the Hypomethylating Therapy in Non-M3 Acute Myeloid Leukemia Patients
Source: Curr Gene Ther. 2023 Sep 19;23(5):410–8. doi: 10.2174/1566523223666230724121515 (PMC10614111; doi:10.2174/1566523223666230724121515)
Supplement: Supplementary file 1 [file CGT-23-410_SD1.zip › CGT-23-410_SD1/8c-supplementary table 2.xlsx]

## Sheet: volunteer
	Age	Sex	ΔCT(SFXN3)	2-ΔΔCT(SFXN3)
Volunteer 01	59	Male	9.415	0.870944
Volunteer 02	72	Famale	10.09	0.5455
Volunteer 03	25	Male	9.015	1.14922
Volunteer 04	53	Famale	9.845	0.646469
Volunteer 05	51	Famale	9.21	1.00393
Volunteer 06	42	Male	10.195	0.507209
Volunteer 07	22	Famale	8.59	1.54291
Volunteer 08	24	Male	8.705	1.42469
Volunteer 09	56	Famale	9.285	0.953069
Volunteer 10	56	Male	9.245	0.979863
Volunteer 11	23	Male	8.995	1.16526
Volunteer 12	57	Famale	8.21	2.00785
Volunteer 13	51	Famale	8.385	1.77849
Volunteer 14	40	Famale	8.385	1.77849
Volunteer 15	82	Male	9.88	0.630974
Volunteer 16	35	Male	9.885	0.628791
Volunteer 17	22	Famale	9	1.16123
Volunteer 18	16	Famale	8.575	1.55903
Volunteer 19	60	Male	10.2	0.505454
Volunteer 20	58	Famale	9.04	1.12947
Volunteer 21	48	Famale	9.53	0.804214
Volunteer 22	25	Male	8.86	1.27956
Volunteer 23	72	Male	9.42	0.867931
