# Supplementary material for: SFXN3 is Associated with Poor Clinical Outcomes and Sensitivity to the Hypomethylating Therapy in Non-M3 Acute Myeloid Leukemia Patients
Source: Curr Gene Ther. 2023 Sep 19;23(5):410–8. doi: 10.2174/1566523223666230724121515 (PMC10614111; doi:10.2174/1566523223666230724121515)
Supplement: Supplementary file 1 [file CGT-23-410_SD1.zip › CGT-23-410_SD1/8d-5, Supplementary table 3.xlsx]

## Sheet: Primer
SFXN3-F:	GGGTGAATTGCCTTTAGACATCA
SFXN3-R:	GCAGCAGATTTCGAGGATCAGT
GAPDH-F:	GGAGCGAGATCCCTCCAAAAT
GAPDH-R:	GGCTGTTGTCATACTTCTCATGG
